# Supplementary material for: CircMTA2 Drives Gastric Cancer Progression through Suppressing MTA2 Degradation via Interacting with UCHL3
Source: Int J Mol Sci. 2024 Feb 29;25(5):2817. doi: 10.3390/ijms25052817 (PMC10932366; doi:10.3390/ijms25052817)
Supplement: Supplementary file 1 [file ijms-25-02817-s001.zip]

Archive with 1 entries (1 files):
- ijms-2730369-supplementary.pdf
